# Supplementary material for: Varietal Aromas of Fortified Wines from Different Moscato Var. (Vitis vinifera L.) under the Same Pedoclimatic Conditions
Source: Foods. 2021 Oct 22;10(11):2549. doi: 10.3390/foods10112549 (PMC8622996; doi:10.3390/foods10112549)
Supplement: Supplementary file 1 [file foods-10-02549-s001.zip]

Archive with 1 entries (1 files):
- foods-1405445-supplementray.pdf
